# Supplementary material for: Rapid emergence of non-autonomous elements may stop P-element invasions in the absence of a piRNA-based host defence
Source: PLoS Genet. 2025 Aug 20;21(8):e1011649. doi: 10.1371/journal.pgen.1011649 (PMC12393704; doi:10.1371/journal.pgen.1011649)
Supplement: S1 Table — (XLSX) [file pgen.1011649.s015.xlsx]

## Sheet: Sheet1
line	replicate	generation	dysgenic	intermediate	non-dysgenic	total	percentage_dysgenic
R1x68	1	101	0	4	46	50	4
R1x68	2	101	0	1	49	50	1
R1x68	3	101	1	2	47	50	4
R2x68	1	101	12	4	34	50	28
R2x68	2	101	3	8	39	50	14
R2x68	3	101	2	8	40	50	12
R3x68	1	101	0	2	48	50	2
R3x68	2	101	0	3	47	50	3
R3x68	3	101	1	1	48	50	3
68xR1	1	101	48	2	0	50	98
68xR1	2	101	50	0	0	50	100
68xR1	3	101	46	3	1	50	95
68xR2	1	101	33	7	10	50	73
68xR2	2	101	25	14	11	50	64
68xR2	3	101	0	2	48	50	2
68xR3	1	101	45	1	4	50	91
68xR3	2	101	47	3	0	50	97
68xR3	3	101	44	5	1	50	93
Harx68	1	101	0	0	50	50	0
Harx68	2	101	0	0	50	50	0
Harx68	3	101	0	0	50	50	0
68xHar	1	101	50	0	0	50	100
68xHar	2	101	50	0	0	50	100
68xHar	3	101	50	0	0	50	100
R1	1	101	3	1	46	50	7
R1	2	101	5	0	45	50	10
R1	3	101	2	4	44	50	8
R2	1	101	0	4	46	50	4
R2	2	101	3	3	44	50	9
R2	3	101	4	0	46	50	8
R3	1	101	0	1	49	50	1
R3	2	101	2	2	46	50	6
R3	3	101	3	0	47	50	6
Harx68	1	101	0	0	50	50	0
Harx68	2	101	0	0	50	50	0
Harx68	3	101	0	0	50	50	0
68xHar	1	101	50	0	0	50	100
68xHar	2	101	50	0	0	50	100
68xHar	3	101	50	0	0	50	100
R1xHar	1	101	0	1	49	50	1
R1xHar	2	101	0	3	47	50	3
R1xHar	3	101	2	5	43	50	9
R2xHar	1	101	49	1	0	50	99
R2xHar	2	101	45	5	0	50	95
R2xHar	3	101	50	0	0	50	100
R3xHar	1	101	1	4	45	50	6
R3xHar	2	101	2	6	42	50	10
R3xHar	3	101	0	5	45	50	5
HarxR1	1	101	0	1	49	50	1
HarxR1	2	101	0	5	45	50	5
HarxR1	3	101	0	2	48	50	2
HarxR2	1	101	0	3	47	50	3
HarxR2	2	101	0	0	50	50	0
HarxR2	3	101	0	2	48	50	2
HarxR3	1	101	0	1	49	50	1
HarxR3	2	101	0	0	50	50	0
HarxR3	3	101	0	2	48	50	2
Harx68	1	101	0	0	50	50	0
Harx68	2	101	0	0	50	50	0
Harx68	3	101	0	0	50	50	0
68xHar	1	101	50	0	0	50	100
68xHar	2	101	50	0	0	50	100
68xHar	3	101	50	0	0	50	100
Dm	1	1	4	3	63	70	7.86
Dm	2	1	0	6	64	70	4.29
Dm	3	1	2	0	65	67	2.99
Dm	1	5	0	0	82	82	0
Dm	2	5	3	0	69	72	4.17
Dm	3	5	0	0	70	70	0
Dm	1	10	13	6	72	91	17.58
Dm	2	10	7	3	79	89	9.55
Dm	3	10	3	0	53	56	5.36
Dm	1	15	5	4	61	70	10
Dm	2	15	2	1	67	70	3.57
Dm	3	15	10	3	58	71	16.2
Dm	1	20	41	4	32	77	55.84
Dm	2	20	3	4	63	70	7.14
Dm	3	20	20	3	60	83	25.9
Dm	1	25	75	0	3	78	96.15
Dm	2	25	10	3	80	93	12.37
Dm	3	25	69	2	18	89	78.65
Dm	1	30	38	1	42	81	47.53
Dm	2	30	6	1	64	71	9.15
Dm	3	30	41	0	32	73	56.16
Dm	1	34	8	4	63	75	13.33
Dm	2	34	8	0	72	80	10
Dm	3	34	29	0	45	74	39.19
Dm	1	41	0	3	78	81	1.85
Dm	2	41	3	7	87	97	6.7
Dm	3	41	19	8	95	122	18.85
Dm	1	45	0	2	78	80	1.25
Dm	2	45	3	1	94	98	3.57
Dm	3	45	5	4	102	111	6.31
Dm	1	50	4	8	88	100	8
Dm	2	50	4	2	97	103	4.85
Dm	3	50	0	3	98	101	1.49
