# Supplementary material for: Rapid emergence of non-autonomous elements may stop P-element invasions in the absence of a piRNA-based host defence
Source: PLoS Genet. 2025 Aug 20;21(8):e1011649. doi: 10.1371/journal.pgen.1011649 (PMC12393704; doi:10.1371/journal.pgen.1011649)
Supplement: S2 Table — (XLSX) [file pgen.1011649.s016.xlsx]

## Sheet: snps_table
replicate	generation	pos	refbase	A
R1	G10	88	G	3
R2	G01	437	A	19
R2	G10	2061	T	2
R3	G01	1897	C	8
R3	G10	1897	C	8
R3	G20	1897	C	7
R3	G34	1897	C	79
R3	G40	1897	C	198
R3	G48	1897	C	92
R3	G63	1065	A	555
R3	G63	1897	C	121
R3	G80	1897	C	69
